# Supplementary material for: The Effect of Different pH and Temperature Values on Ca2+, F−, PO43−, OH−, Si, and Sr2+ Release from Different Bioactive Restorative Dental Materials: An In Vitro Study
Source: Polymers (Basel). 2025 Feb 27;17(5):640. doi: 10.3390/polym17050640 (PMC11902544; doi:10.3390/polym17050640)
Supplement: Supplementary file 1 [file polymers-17-00640-s001.zip]

Archive with 1 entries (1 files):
- polymers-3484787-supplementary.pdf
